# Supplementary material for: Quantitative Targeted Absolute Proteomics for Better Characterization of an In Vitro Human Blood–Brain Barrier Model Derived from Hematopoietic Stem Cells
Source: Cells. 2022 Dec 8;11(24):3963. doi: 10.3390/cells11243963 (PMC9776576; doi:10.3390/cells11243963)
Supplement: Supplementary file 1 [file cells-11-03963-s001.zip]

Archive with 1 entries (1 files):
- cells-2001452-SM.pdf
